# Supplementary material for: Comparison of Minimally Invasive Monitoring Methods and Live Trapping in Mammals
Source: Genes (Basel). 2021 Dec 3;12(12):1949. doi: 10.3390/genes12121949 (PMC8702163; doi:10.3390/genes12121949)
Supplement: Supplementary file 1 [file genes-12-01949-s001.zip]

Archive with 1 entries (1 files):
- genes-1461794 - supplementary.xls
