# Supplementary material for: Comparison of Minimally Invasive Monitoring Methods and Live Trapping in Mammals
Source: Genes (Basel). 2021 Dec 3;12(12):1949. doi: 10.3390/genes12121949 (PMC8702163; doi:10.3390/genes12121949)
Supplement: Supplementary file 1 [file genes-12-01949-s001.zip › genes-1461794 - supplementary.xls]

## Sheet: genes-1461794 - supplementary
reference.num	order	family	genus	species	bodysize.kg	gen.method	camera.method	habitat.biogeo	study.area.size.km2	camera.num.indv	genetic.num.indv	livetrap.num.indv	authors	journal	title	year	volume	pages
1	carnivora	felidae	felis	silvestris	6.5	scat	spatial	paleartic	10.1	14	10	NA	Anile et al. 2014	Journal of Zoology London	Wildcat Population Density on the Etna Volcano, Italy: A Comparison of Density Estimation Methods	2014	293
1	carnivora	felidae	felis	silvestris	6.5	scat	spatial	paleartic	10.1	3.939	10	NA	Anile et al. 2014	Journal of Zoology London	Wildcat Population Density on the Etna Volcano, Italy: A Comparison of Density Estimation Methods	2014	293
2	carnivora	mustelidae	martes	martes	0.885	hair	random	paleartic	12	5.76	15	NA	Balestrieri et al.?	Mammalian Biology?	Pine Marten Density in Lowland Riparian Woods: A Test of the Random Encounter Model Based on Genetic Data	2016	81	439?46
4	carnivora	felidae	lynx	pardinus	11.45	scat	random	paleartic	250	45	135	NA	Garrote et al.	European Journal of Wildlife Research?	A Comparison of Scat Counts and Camera-Trapping as Means of Assessing Iberian Lynx Abundance	2014	60	885-89
5	carnivora	felidae	panthera	uncia	32	scat	spatial	paleartic	108	7	5	NA	Janecka et al.	Journal of Mammalogy 92	Comparison of Noninvasive Genetic and Camera-Trapping Techniques for Surveying Snow Leopards	2011	92	771-83
6	carnivora	felidae	leopardus	pardalis	11.25	scat	spatial	neartic	15.43	24	12	NA	Rodgers et al.?	Mammalian Biology?	Communal Latrines Act as Potentially Important Communication Centers in Ocelots Leopardus Pardalis	2015	80	380-84
7	carnivora	felidae	panthera	onca	79	scat	spatial	neotropical	205	13	16	NA	Sollmann et al.	Biological Conservation 167	Combining Camera-Trapping and Noninvasive Genetic Data in a Spatial Capture?Recapture Framework Improves Density Estimates for the Jaguar.?	2013	167	242-47
8	carnivora	canidae	canis	lupus	115.5	scat	spatial	paleartic	85	46	13	NA	Galaverni et al.	European Journal of Wildlife Research?	Monitoring Wolves (Canis Lupus) by Non-Invasive Genetics and Camera Trapping: A Small-Scale Pilot Study	2012	58
9	carnivora	felidae	leopardus	pardalis	11.25	scat	random	neartic	1.54	25	12	NA	Rodgers et al.?	Tropical Conservaiton Science	Comparison of Noninvasive Genetics and Camera Trapping for Estimating Population Density of Ocelots (Leopardus Pardalis) on Barro Colorado Island, Panama	2014	7	690-705
10	carnivora	felidae	panthera	uncia	32	scat	spatial	paleartic	655	1	3	NA	McCarthy et al.	Journal of Wildlife Management?	Assessing Estimators of Snow Leopard Abundance	2008	72	1826-33
10	carnivora	felidae	panthera	uncia	32	scat	spatial	paleartic	808	7	5	NA	McCarthy et al.	Journal of Wildlife Management?	Assessing Estimators of Snow Leopard Abundance	2008	72	1826-33
10	carnivora	felidae	panthera	uncia	32	scat	spatial	paleartic	813	6	9	NA	McCarthy et al.	Journal of Wildlife Management?	Assessing Estimators of Snow Leopard Abundance	2008	72	1826-33
11	artiodactyla	suidae	sus	scrofa	175	scat	spatial	neartic	11.2	24	31	NA	Davis et al.	Scientific Reports	A Comparison of Cost and Quality of Three Methods for Estimating Density for Wild Pig (Sus Scrofa)	2020	10
11	artiodactyla	suidae	sus	scrofa	175	scat	spatial	neartic	8.1	13	59	NA	Davis et al.	Scientific Reports	A Comparison of Cost and Quality of Three Methods for Estimating Density for Wild Pig (Sus Scrofa)	2020	10
11	artiodactyla	suidae	sus	scrofa	175	scat	spatial	neartic	5.43	14	33	NA	Davis et al.	Scientific Reports	A Comparison of Cost and Quality of Three Methods for Estimating Density for Wild Pig (Sus Scrofa)	2020	10
12	carnivora	mustelidae	martes	americana	0.9	hair	spatial	neartic	220.5	15	8	NA	Clare et al.	Ecological Applications	Pairing Field Methods to Improve Inference in Wildlife Surveys While Accommodating Detection Covariance	2017	27	2031-47
13	carnivora	felidae	puma	concolor	64.5	scat	spatial	neartic	10	0.0919	32	NA	Loonam et al.	Journal of Wildlife Management?	Estimating Abundance of an Unmarked, Low-Density Species Using Cameras	2021	85	87-96
14	carnivora	felidae	lynx	canadensis	12.65	hair	spatial	neartic	300	22	41	NA	Doran-Myers et al.	Ecosphere	Density Estimates for Canada Lynx Vary among Estimation Methods	2021	12
15	lagomorpha	leporidae	lepus	americanus	1.49	scat	NA	neartic	1.8	NA	32	30	Cheng et al.	Ecology and Evolution	Genetic Sampling for Estimating Density of Common Species	2017	7	6210-19
15	lagomorpha	leporidae	lepus	americanus	1.49	scat	NA	neartic	1.8	NA	5	7	Cheng et al.	Ecology and Evolution	Genetic Sampling for Estimating Density of Common Species	2017	7	6210-19
15	lagomorpha	leporidae	lepus	americanus	1.49	scat	NA	neartic	1.8	NA	8	8	Cheng et al.	Ecology and Evolution	Genetic Sampling for Estimating Density of Common Species	2017	7	6210-19
15	lagomorpha	leporidae	lepus	americanus	1.49	scat	NA	neartic	1.8	NA	11	19	Cheng et al.	Ecology and Evolution	Genetic Sampling for Estimating Density of Common Species	2017	7	6210-19
15	lagomorpha	leporidae	lepus	americanus	1.49	scat	NA	neartic	1.8	NA	13	8	Cheng et al.	Ecology and Evolution	Genetic Sampling for Estimating Density of Common Species	2017	7	6210-19
16	carnivora	mustelidae	martes	martes	1.6	hair	NA	paleartic	100	NA	15	24	Croose et al.	European Journal of Wildlife Research	Comparing the Efficacy and Cost-Effectiveness of Sampling Methods for Estimating Population Abundance and Density of a Recovering Carnivore: The European Pine Marten (Martes Martes)	2019	65	37
16	carnivora	mustelidae	martes	martes	1.6	scat	NA	paleartic	100	NA	16	24	Croose et al.	European Journal of Wildlife Research	Comparing the Efficacy and Cost-Effectiveness of Sampling Methods for Estimating Population Abundance and Density of a Recovering Carnivore: The European Pine Marten (Martes Martes)	2019	65	37
17	rodentia	cricetidae	microtus	cabrerae	0.054	scat	NA	paleartic	0.78	NA	65	31	Sabino-Marques et al.	European Journal of Wildlife Research	Combining Genetic Non-Invasive Sampling with Spatially Explicit Capture-Recapture Models for Density Estimation of a Patchily Distributed Small Mammal	2018	64	44
18	carnivora	mustelidae	martes	martes	0.885	hair	NA	paleartic	3.5	NA	5	5	Mullins et al.	European Journal of Wildlife Research		2010	56	443-53
19	rodentia	cricetidae	microtus	cabrerae	0.054	scat	NA	paleartic	0.785	NA	45	14	Ferreira et al.	European Journal of Wildlife Research	Genetic Non-Invasive Sampling (GNIS) as a Cost-Effective Tool for Monitoring Elusive Small Mammals	2018	64	46
20	carnivora	canidae	vulpes	velox	2.2	scat	NA	neartic	NA	NA	2	18	Schwalm et al.	Southwestern Naturalist	Distribution of the Swift Fox (Vulpes Velox) in Texas	2012	57	393-98
20	carnivora	canidae	vulpes	velox	2.2	scat	NA	neartic	NA	NA	6	21	Schwalm et al.	Southwestern Naturalist	Distribution of the Swift Fox (Vulpes Velox) in Texas	2012	57	393-98
21	carnivora	mustelidae	martes	caurina	1.8	hair	NA	neartic	40	NA	17	51	Slauson et al.	Journal of Wildlife Management	Ski Areas Affect Pacific Marten Movement, Habitat Use, and Density	2017	81	892-904
21	carnivora	mustelidae	martes	caurina	1.8	hair	NA	neartic	40	NA	23	49	Slauson et al.	Journal of Wildlife Management	Ski Areas Affect Pacific Marten Movement, Habitat Use, and Density	2017	81	892-905
22	carnivora	mustelidae	meles	meles	6.975	scat	NA	paleartic	11	NA	20	14	Wilson et al.	Journal of Applied Ecology	Estimation of Badger Abundance Using Faecal DNA Typing	2003	40	658-66
14	carnivora	felidae	lynx	canadensis	12.65	hair	NA	neartic	300	NA	41	25	Doran-Myers et al.	Ecosphere	Density Estimates for Canada Lynx Vary among Estimation Methods	2021	12
23	dasyuromorphia	dasyuridae	dasyurus	maculatus	2.25	hair	NA	australian	70	NA	16	21	Ruibal et al.	Wildlife Research	Advancement to Hair-Sampling Surveys of a Medium-Sized Mammal: DNA-Based Individual Identification and Population Estimation of a Rare Australian Marsupial, the Spotted-Tailed Quoll (Dasyurus Maculatus)	2010	37	27-38
24	rodentia	sciuridae	sciurus	niger	0.75	NA	random	neartic	1.5	50	NA	42	Greene et al.?	Journal of Fish and Wildlife Management	A Comparison of Four Survey Methods for Detecting Fox Squirrels in the Southeastern United States	2016	7	99-106
25	carnivora	felidae	felis	catus	3.6	NA	spatial	australian	6.4	10	NA	4	Hansen et al.	New Zealand Journal of Zoology	Estimating Feral Cat (Felis Catus) Density in a Rural to Urban Gradient Using Camera Trapping	2018	45	213-26
26	lagomorpha	leporidae	lepus	americanus	1.495	NA	random	neartic	5	21	NA	64	Villette et al.	European Journal of Wildlife Research	Evaluating Camera Traps as an Alternative to Live Trapping for Estimating the Density of Snowshoe Hares (Lepus Americanus) and Red Squirrels (Tamiasciurus Hudsonicus)	2017	63	7
26	rodentia	sciuridae	tamiasciurus	sciurus vulgaris	0.34	NA	random	neartic	5	334	NA	361	Villette et al.	European Journal of Wildlife Research	Evaluating Camera Traps as an Alternative to Live Trapping for Estimating the Density of Snowshoe Hares (Lepus Americanus) and Red Squirrels (Tamiasciurus Hudsonicus)	2017	63	7
14	carnivora	felidae	lynx	canadensis	12.65	NA	spatial	neartic	300	22	NA	25	Doran-Myers et al.	Ecosphere	Density Estimates for Canada Lynx Vary among Estimation Methods	2021	12
27	rodentia	muridae	xeromys	myoides	0.045	NA	random	australian	6	3	NA	5	Kaluza et al.	Plos One	The Distribution and Density of Water Mice (Xeromys Myoides) in the Maroochy River of Southeast Queensland, Australia	2016	11
28	carnivora	mustelidae	pekania	pennanti	4.53	NA	spatial	neartic	317	90	NA	13	Jordan et al.	Wildlife Biology	Camera Trapping Estimates of Density and Survival of Fishers Martes Pennanti	2011	17	266-76
28	carnivora	mustelidae	pekania	pennanti	4.53	NA	spatial	neartic	317	75	NA	20	Jordan et al.	Wildlife Biology	Camera Trapping Estimates of Density and Survival of Fishers Martes Pennanti	2011	17	266-76
28	carnivora	mustelidae	pekania	pennanti	4.53	NA	spatial	neartic	317	62	NA	21	Jordan et al.	Wildlife Biology	Camera Trapping Estimates of Density and Survival of Fishers Martes Pennanti	2011	17	266-76
